# Supplementary material for: Extremely Widespread Parthenogenesis and a Trade-Off Between Alternative Forms of Reproduction in Mayflies (Ephemeroptera)
Source: J Hered. 2020 Sep 12;112(1):45–57. doi: 10.1093/jhered/esaa027 (PMC7953839; doi:10.1093/jhered/esaa027)
Supplement: esaa027_suppl_Supplementary_Appendix [file esaa027_suppl_supplementary_appendix.xlsx]

## Sheet: Appendix
Systematic			Geography				Reproductive mode		Population sex ratio	Fecundity	Unfertilized eggs			Fertilized eggs
Family	Species name	Synonym(s) used	General Distribution	Country or State (studied populations)	County or Region (studied populations)	GPS coordinates (lat, lon) and/or name of the sampling site	"Class" of parthenogenesis (Species level)	Type of parthenogenesis (Population level)	Field sex ratio(s): prop. of females	number of eggs per female - mean (range, n)	Hatching rate (%) of unfertilized eggs - mean (range, n)	Development time (days) of unfertilized eggs	Hatching length of unfertilized eggs	Hatching rate (%) of fertilized eggs - mean (range, n)	Development time (days) of fertilized eggs	Hatching length of fertilized eggs	Cytological mechanisms	Karyotype and Sex determination (2n+♀:♂)	Comments	Reference(s)
Ameletidae	Ameletus cryptostimulus		NEA	Eastern North America			Sexual	tycho.	both sexes		0.1 (0-0.1)							Ameletus costalis: 16 + XX:XY (Katayama, 1939; Wolf, 1946)		Sweeney&Vannote (1987)
Ameletidae	Ameletus lineatus		NEA	North Carolina; Illinois		several populations	"Obligate"	obl.	females only											Traver (1932); Burks (1953)
Ameletidae	Ameletus ludens		NEA	New York	Ithaca	Fall Creek	"Obligate"	obl.	females only		hatching	5 months (diapause)							only two males found but probably misidentification (Funk, unpubl.)	Morgan (1911); Clemens (1922); Needham (1924)
Ameletidae	Ameletus ludens		NEA	Pennsylvania		White Clay Creek (WCC): 39°53'N, 75°47'W	"Obligate"	obl.	females only: 1.00	223-402	90 (89-91)								many years, hundreds of females	Sweeney&Vannote (1982); Funk et al. (2006)
Ameletidae	Ameletus tertius	Ameletus sp. near tertius	NEA	Eastern North America			Facultative	fac.	both sexes		20 (20-22)									Sweeney&Vannote (1987)
Ameletidae	Metreletus balcanicus	Ameletus hessei; Metreletus balcanicus	West PAL	France; Czech Republic; Germany; Switzerland		several populations	Mixed (allopatry)	mostly obl.	strongly female-biased										gynandromorphs	Jazdzewska&Wojcieszek (1997); Reding (2006); Tomáš Soldán (personal communication)
Ameletidae	Metreletus balcanicus		West PAL	Poland; Germany; Belgium, Hungary; Slovakia		several populations	Mixed (allopatry)	sex.?	balanced											reviewed in Jazdzewska&Wojcieszek (1997)
Baetidae	Acentrella sinaica	Baetis subatrebatinus	West PAL	France	Haute-Savoie	Le Fier, au pont de Nâves	Facultative	fac.	both sexes	735	26.3 (n=1)	21-52d at 15°C								Degrange (1960)
Baetidae	Acentrella turbida	Pseudocloeon carolina	NEA	Quebec; Arkansas; Colorado		several populations	Mixed (allopatry)	obl.	females only											McDunnough (1925); McCafferty&Provonsha (1978); Encalada&Peckarsky (2007)
Baetidae	Acentrella turbida	Pseudocloeon turbidum	NEA	Alberta; Manitoba; Maine; British Columbia; Oregon; Texas; New York…		several populations	Mixed (allopatry)	sex.?	both sexes						up to 9 months					McDunnough (1924); Cobb (1991); Burian & Gibbs (1991); McCafferty et al. (1994); Baumgardner et al. (1997); Webb et al. (2012)
Baetidae	Acerpenna macdunnoughi	Baetis macdunnoughi	NEA	Wisconsin	Marquette Co.	Lawrence Creek	Mixed	obl.	females only: 1.00		95.3 (87-100, n=10)	8.8d at 19-22°C (8-10, n=9); 15d at 13-15°C (n=1)							thelytokous parthenogenesis	Bergman&Hilsenhoff (1978)
Baetidae	Acerpenna macdunnoughi	Baetis macdunnoughi	NEA	Wisconsin	Adams Co.	Carter Creek	Mixed	obl.	females only: 1.00		66 (57-98, n=4)	8.8d at 19-21°C (9-10, n=4)							thelytokous parthenogenesis	Bergman&Hilsenhoff (1978)
Baetidae	Acerpenna macdunnoughi	Baetis macdunnoughi	NEA	Ontario, Quebec		several populations	Mixed	obl.	females only											Ide (1937); Harper&Harper (1982, 1984)
Baetidae	Acerpenna macdunnoughi		NEA	Pennsylvania	Chester Co.	White Clay Creek (WCC): 39°51'32''N, 75°47'02''W	Mixed	obl.	females only								clonal: suggested apomixis or automixis (without recombination)			Funk et al. (2006, 2010)
Baetidae	Acerpenna macdunnoughi		NEA	New York	Sullivan Co.	Neversink River: 41.90175°N, 74.58072°W	Mixed	fac.	balanced: 0.56 (n=34)		60 (34-83, n=8)	about twice as long as fertilized at 20°C		forced copulation: 97 (95-99, n=4)			suggested automixis with central fusion (with recombination)		4% of males produced parthenogenetically (deuterotoky); 15% heterozygosity loss per parthenogenetic generation	Funk et al. (2010)
Baetidae	Acerpenna macdunnoughi	Baetis macdunnoughi	NEA	Illinois, Indiana	south of this 2 states		Mixed	sex.?	balanced											McCafferty&Morihara (1979)
Baetidae	Acerpenna pygmaea		NEA	Alabama	Clay Co.	Cheaha Creek: 33.45649°N, 85.86919°W	Facultative	fac.	balanced: 0.6 (n=15)		84 (72-95, n=6)	about twice as long as fertilized at 20°C		forced copulation: 81 (n=1)			suggested automixis with central fusion (with recombination)		8% of males produced parthenogenetically +10% gynadromorphs (deuterotoky); 18% heterozygosity loss per parthenogenetic generation	Funk et al. (2010)
Baetidae	Alainites (Takobia) muticus	Baetis pumilus	PAL (west + east)	France	Isère	Le Charmeyran, à La Tronche	Mixed	fac.	balanced: 0.56 (n=43)		(17.4-100, n=7)	23-56d at 13.5°C								Degrange (1955, 1960)
Baetidae	Alainites (Takobia) muticus	Alainites muticus	PAL (west + east)	Ukraine	Yasynuvats’kyi district	Bulavina River: 48°18'55''N, 38°26'07''E	Mixed	obl.	females only: 1.00 (n=622)											Martynov (2013); Alexander V. Martynov (personal communication)
Baetidae	Alainites (Takobia) muticus		PAL (west + east)	Switzerland		several populations	Mixed	mixed	from balanced to females only		(1-98.5), 17 populations, 61 females	40.4d (25-112d at 10°C)	55 days (21-82)						whole Switzerland	Maud Liégeois (personal observations)
Baetidae	Americabaetis sp.	Acerpenna sp.	NEO	Costa Rica	Rìo Tempisquito	10°57'25''N, 85°29'42''W	Facultative	fac.	both sexes		(25.8-68.5, n=7)	median=23 ±1d (n=7)								Jackson&Sweeney (1995)
Baetidae	Anafroptilum minor	Centroptilum minor	NEA	Pennsylvania; South Carolina		two populations	Mixed (allopatry)	obl.	females only								clonal: suggested apomixis or automixis (without recombination)			Funk et al. (2006, 2010); Webb et al. (2012)
Baetidae	Anafroptilum minor	Centroptilum minor	NEA	New York		four populations	Mixed (allopatry)	sex.?	both sexes											Funk et al. (2006, 2010); Webb et al. (2012)
Baetidae	Anafroptilum semirufum	Centroptilum semirufum	NEA	Pennsylvania	Chester Co.	White Clay Creek (WCC): 39.86061°N, 75.78383°W	Facultative	fac. (mixed in sympatry)	slightly female-biased: 0.71 (n=21)		50 (5-75, n=5)	about twice as long as fertilized at 20°C		forced copulation: 100 (n=1)			suggested automixis with central fusion (with recombination)		2% of males produced parthenogenetically (deuterotoky); 10% heterozygosity loss per parthenogenetic generation	Funk et al. (2010)
Baetidae	Baetis (Patites) alpinus	Baetis dorieri	West PAL	France	Isère	Le Charmeyran, à La Tronche	Sexual	sex.	both sexes		0									Degrange (1960)
Baetidae	Baetis (Patites) alpinus	Baetis alpinus	West PAL	Czech Republic	Krasetín	Krasetínský brook	Sexual		both sexes									8+XX:XY		Soldan&Putz (2000)
Baetidae	Baetis (Rhodobaetis) bicaudatus		HOL (PAL + NEA)	Colorado		Toland	Mixed (allopatry)	obl.	females only											Dodds (1923)
Baetidae	Baetis (Rhodobaetis) bicaudatus		HOL (PAL + NEA)	North America		several populations	Mixed (allopatry)	mixed	both sexual and parthenogenetic populations											Funk et al. (2006)
Baetidae	Baetis (Rhodobaetis) bicaudatus		HOL (PAL + NEA)	Colorado	Gunnison Co.		Mixed (allopatry)	sex.	both sexes	few hundred to over 2000				97 (n=20)	10-14d					Peckarsky et al. (2000)
Baetidae	Baetis brunneicolor		NEA	Wisconsin			Sexual	sex.			0									Bergman&Hilsenhoff (1978)
Baetidae	Baetis bundyae		NEA	Nunavut	Rankin Inlet	ten populations	Mixed	mixed	mainly female-biased (from balanced to females only)										hatching duration 2.5-4 weeks; B. macani (PAL-relative species)	Giberson et al. (2007)
Baetidae	Baetis (Rhodobaetis) foemina	Baetis foemina	HOL (PAL + NEA)	Nunavut	Baffin Island	Lake Harbor	"Obligate"	obl.	females only											McDunnough (1936)
Baetidae	Baetis (Rhodobaetis) foemina	Baetis foemina	HOL (PAL + NEA)	Russia, Kazakhstan		several populations	"Obligate"	obl.	females only											Kluge (1980, in russian)
Baetidae	Baetis (Rhodobaetis) gemellus	Baetis gemellus	West PAL	France	Isère	Le Charmeyran, à La Tronche	Sexual	sex.	both sexes		0								very close to B. rhodani	Degrange (1960)
Baetidae	Baetis hudsonicus		NEA	Canadian tundra; Manitoba		several populations	Mixed (allopatry)	mixed	some populations with females only										"a correlation with cold mountainous environments may possibliy exist"	McCafferty&Morihara (1979); Webb et al. (2012)
Baetidae	Baetis (Rhodobaetis) noshaqensis	Baetis noshaqensis	East PAL	Afghanistan	Pamir-Hindukush border		"Obligate"	obl.	females only											Uéno (1966)
Baetidae	Baetis (Rhodobaetis) rhodani	Baetis rhodani	West PAL	France	Isère	Le Charmeyran, à La Tronche	Sexual	sex.	both sexes		0			artificial fertilisation (failed)						Degrange (1960)
Baetidae	Baetis (Rhodobaetis) rhodani	Baetis rhodani	West PAL	Germany	Hessen	Schlitz	Sexual	sex.	both sexes					1	~28d at 8°C	90% within 3 days at ≥15°C, within 5 days at <15°C		8+XX:XY		Bohle (1969)
Baetidae	Baetis (Rhodobaetis) rhodani	Baetis rhodani	West PAL	France	Pyrénées-Atlantiques	Ruisseau Lissuraga	Sexual	sex.	both sexes	2109 (1496-3396, n=6)				92.5 (78.7-99.1, n=6)	36-46d at 7.5°C; 17-32d at 12.5°C; 13-19d at15°C; 9-15d at 17.5°C; 7-11d at 25°C					Benech 1972
Baetidae	Baetis (Rhodobaetis) rhodani	Baetis rhodani	West PAL	England			Sexual	sex.	both sexes					94.7	55-90d at 4-5.2°C; 20-45d at 7-10°C; 10-18d at 14-20°C					Elliott 1972
Baetidae	Baetis scambus		West PAL	France	Haute-Savoie	Le Fier, au pont de Nâves	Facultative	fac.	both sexes		46.7 (n=1)	27-257d (diapause, 16.3 to 4°C)								Degrange (1960)
Baetidae	Baetis (Rhodobaetis) tricaudatus	Baetis vagans	NEA	Wisconsin			Sexual	sex.			0									Bergman&Hilsenhoff (1978)
Baetidae	Baetis vernus		West PAL	France	Isère	Le Réaumont, à Réaumont	Sexual	sex.	both sexes		0									Dergrange (1960)
Baetidae	Baetis vernus		West PAL	Germany	Hessen	Schlitz	Sexual	sex.	both sexes					>94	150-270d at 6.8°C (diapause)			8+XX:XY		Bohle (1969)
Baetidae	Baetis vernus		West PAL	Czech Republic	Kaplice	Malše River	Sexual		both sexes									8+XX:XY		Soldan&Putz (2000)
Baetidae	Bugilliesia notabilis	Centroptilum notabile	AFR	Uganda		Jinja	Facultative	mostly obl.	strongly female-biased: 0.97		has not been confirmed by hatching experiment									Tjonneland (1960)
Baetidae	Bungona sp.	Chopralla sp.	ORI	China	Hong Kong		Facultative	fac.	both sexes	413 (103-976, n=4)	71 ±8.8 (n=4)	11.6 ±1.1d (6-19, n=4, at 22±2°C)								Salas&Dudgeon (1999)
Baetidae	Callibaetis ferrugineus	Callibaetis americanus	NEA	Ontario		several populations	Sexual	sex.?	both sexes										high densities, females mate at subimago stage, ovoviviparous species	Ide (1930)
Baetidae	Callibaetis fluctuans		NEA	Pennsylvania			Sexual	sex.	both sexes		0								ovoviviparous species	Funk et al. (2010)
Baetidae	Centroptilum lituratum	Centroptilum ? lituratum	West PAL	France	Haute-Savoie	Le Fier, au pont de Nâves	Facultative	fac.	both sexes		90.3 (n=1)	222-265d (diapause, 15.5 to 6.5°C)								Degrange (1960)
Baetidae	Centroptilum luteolum		PAL (west + east)	France	Haute-Savoie	Lac d'Annecy	Facultative	fac.	balanced: 0.5	960-1513	48.7 (n=9, 3 generations); F1: 60.7 (n=1); F2: 58.7 (44.5-66.7, n=3); survival ~1%	21-94d (according to T°C)	~1 month	87.2 (n=1); survival ~1%		48 hours			up to 17% of males produced parthenogenetically (deuterotoky)	Degrange (1954, 1956, 1960)
Baetidae	Centroptilum luteolum		PAL (west + east)	France	Isère	Etang de Réaumond	Facultative	fac.	both sexes		57.1 (n=30, 2 generations); F0: 60.18 (14.5-76.35, n=8); F1: 54.08 (27.65-72.01, n=22); no effect of light	14-164d (according to T°C)							deuterotokous parthenogenesis	Degrange (1960)
Baetidae	Centroptilum sp.		ORI	China	Hong Kong		Facultative	fac.	both sexes	941 (204-1360, n=4)	41 ±6.5 (n=4)	13.7 ±0.9d (6-28, n=4, at 22±2°C)								Salas&Dudgeon (1999)
Baetidae	Cloeon dipterum		HOL (PAL + NEA)	Sweden			Sexual	sex.		~700-800	0								ovoviviparous species	Bengtsson (1913)
Baetidae	Cloeon dipterum		HOL (PAL + NEA)	France	Isère	Grenoble (2 populations)	Sexual	sex.	both sexes	898-910	0			hatching					ovoviviparous species	Degrange (1960)
Baetidae	Cloeon dipterum	Cloeon cognatum	HOL (PAL + NEA)	Pennsylvania			Sexual	sex.			0								ovoviviparous species	Funk et al. (2010)
Baetidae	Cloeon dipterum		HOL (PAL + NEA)	Germany, The Netherlands			Sexual		both sexes									8+XX:XY	ovoviviparous species	Wolf (1960); Kiauta&Mol (1977)
Baetidae	Cloeon (Similicloeon) praetextum	Cloeon praetextum	West PAL	Finland		62°50'N, 24°50'E	Mixed (allopatry)	obl.	females only											Hirvenoja (1964)
Baetidae	Cloeon (Similicloeon) praetextum		West PAL	Europe		several populations	Mixed (allopatry)	sex.?	both sexes										males described	see Ephemeroptera galactica (http://www.insecta.bio.spbu.ru/z/Eph-spp/)praetextum(Cloeon).htm)
Baetidae	Cloeon (Similicloeon) simile	Cloeon simile	PAL (west + east)	France	Haute-Savoie	Lac d'Annecy	Facultative	fac.	both sexes	2378-3415	≥ 50	35-70d at 12°C	~5 weeks	1280 larvules (n=1)	22-24d at 12°C	48 hours				Degrange (1955, 1960)
Baetidae	Cloeon (Similicloeon) simile	Cloeon simile	PAL (west + east)	France	Savoie	Lac de Saint André	Facultative	mixed (sympatry)	both sexes		10.9 (n=1)	15-68d							thelytokous parthenogenesis	Degrange (1960)
Baetidae	Cloeon (Similicloeon) simile	Cloeon simile	PAL (west + east)	France	Isère	Etang de Réaumond	Facultative	mixed (sympatry)	both sexes		8.0 (1.2-18.1, n=6)	19-194d (according to T°C)	~5 weeks						thelytokous parthenogenesis	Degrange (1960)
Baetidae	Cloeon (Similicloeon) simile	Cloeon simile	PAL (west + east)	Scotland	Ardamurchan Peninsula	56°43'N, 6°13'W	Facultative	fac.	balanced: 0.5 (n=2261, 13 years)		~30 (17-35, n=7 generations)								thelytokous parthenogenesis; female-biased sex ratios at the begening and end of the season (April and December) but 1:1 during the mating season (July-Sept.)	Harker (1997)
Baetidae	Cloeon sp.		PAL (west + east)	France	Isère	Lac de l'Infernet, Massif de Bellodonne	Facultative	fac.	both sexes	513-991	26.8 (12.4-47.2, n=6)	160-330d (diapause)	4.5 months	artificial fertilisation: 59.6; natural fecondation: ~100%	130d (71-171)	2.5 months			thelytokous parthenogenesis	Degrange (1960)
Baetidae	Diphetor (Nigrobaetis) hageni	Baetis hageni	NEA	Wisconsin	Waukesha Co.	Jericho Creek	Mixed (allopatry)	obl.	females only: 1.00 (n=26)		97.3 (97-98, n=3)	8.5d (8-9 at 20-22°C, n=2); 19d at 13-15°C (n=1)								Bergman&Hilsenhoff (1978)
Baetidae	Diphetor (Nigrobaetis) hageni	Baetis parvus	NEA	Ontario		Homing's Mills	Mixed (allopatry)	obl.	females only											Ide (1930)
Baetidae	Diphetor (Nigrobaetis) hageni	Diphetor hageni	NEA	Pennsylvania	Chester Co.	WCC: 39°51'32''N, 75°47'02''W	Mixed (allopatry)	obl.	females only								clonal			Funk et al. (2006, 2008)
Baetidae	Diphetor (Nigrobaetis) hageni	Baetis hageni	NEA	Ontario		Salem Creek: 43°35'N, 80°30'W	Mixed (allopatry)	mostly obl.	almost females only: 0.99 (n=758)											Harper&Harper (1984)
Baetidae	Diphetor (Nigrobaetis) hageni	Baetis parvus; Diphetor hageni	NEA	Colorado; Indiana, Florida		several populations	Mixed (allopatry)	sex.?	both sexes											Dodds (1923); Funk et al. (2006); Webb et al. (2012)
Baetidae	Guloptiloides gargantua		AFR	Madagascar		several populations	"Obligate"	obl.	females only											Gattolliat&Sartori (2000)
Baetidae	Labiobaetis frondalis	Baetis frondalis	NEA	Wisconsin	Dane Co.	Dunlap Creek	Facultative	fac.	balanced: 0.5		30.8 (10-60, n=5)	15.5d (14-18 at 19-23°C, n=4); 31d (n=1, at 13-15°C)								Bergman&Hilsenhoff (1978)
Baetidae	Labiobaetis frondalis	Pseudocloeon frondale	NEA	Pennsylvania			Facultative	fac.	balanced: 0.44 (n=54)		66 (31-92, n=14)	about twice as long as fertilized at 20°C		forced copulation: 94 (78-99, n=6)			suggested automixis with central fusion (with recombination)		thelytokous parthenogenesis; 15% loss of heterozygosity per parthenogenetic generation	Funk et al. (2010)
Baetidae	Labiobaetis geminatus	Baetis geminatus	ORI	India		Vagai River, at Thiruvedagam	Facultative	fac.	balanced: 0.45 (n=94)	930.5 (633-1237, n=6)	32.8 (26.1-37.6, n=3); dvpmt= 57.1 (40.8-65.6)	8-26d at 24-32°C								Sivaramakrishnan et al. (1991)
Baetidae	Labiobaetis propinquus	Baetis spinosus	NEA	Wisconsin	Marquette Co.	Mecan River	Facultative	fac.	female-biased: 0.67		40.4 (12-63, n=5)	19.3d (19-20 at 19-23°C, n=4); 32d at 13-15°C (n=1)								Bergman&Hilsenhoff (1978)
Baetidae	Neocloeon alamance	Centroptilum alamance	NEA	North Carolina		Big Alamance Creek (ALA): 35.9450, -79.07389	Facultative	fac.	balanced: 0.5 (n=44)		75 (37-95, n=10); survival=42% (23-62, n=3)	about twice as long as fertilized		forced copulation: 67 (25-90, n=16); survival=49% (20-72, n=15)			suggested automixis with central central fusion (with recombination)		not clonal; "high level of heterozygosity"; 22% heterozygosity loss per parthenogenetic generation; "parthenogenetically produced females can mate"	Funk et al. (2006, 2010)
Baetidae	Neocloeon triangulifer	Cloeon triangulifer	NEA	Quebec		Pond, at Rigaud	"Obligate"	obl.	females only: 1.00 (n >4000, 3 years)		86 (several females)	12.1d (11-14 at room T°C)	4 days							Gibbs (1973, 1977)
Baetidae	Neocloeon triangulifer	Cloeon triangulifer; Centroptilum triangulifer	NEA	Pennsylvania	Chester Co.	White Clay Creek (WCC): 39°51'N, 75°47'W	"Obligate"	obl.	females only: 1.00 (several years)	1000-2000	87.7 (50-96, several females, several years)	7-37d at 15-25°C	2-3 days for 80-90% of the eggs and subsequent 4-6 weeks for the remaining 10-20%	forced copulation: 33.3 (n=2)			clonal; suggested automixis (without recombination) or apomixis		thelytokous parthenogenesis; "high level of heterozygosity"; "no loss of heterozygosity across many generations"; "did not indicate a hybrid origin"; "no polyploidy"; "more than one mode could be occuring in the same individual"	Sweeney et al. (1993); Sweeney&Vannote (1984, 1987); Funk et al. (2006)
Baetidae	Neocloeon triangulifer	Cloeon triangulifer; Centroptilum triangulifer	NEA	Pennsylvania, North Carolina, South Carolina		pop(ALA): 35.9450, -79.0740; pop(MES): 41.82194, -75.83944; pop(CHI): 41.08056, -76.66917; pop(SusquehannaR): 41.5620, -76.0250; pop(TurkeyC): 33.7960, -82.0660	"Obligate"	obl.	females only								clonal			Sweeney et al. (1993); Funk et al. (2006); Webb et al. (2012)
Baetidae	Nigrobaetis niger	Baetis niger	West PAL	France	Isère	Le Méaudret, à Méaudre	Mixed (allopatry)	fac.	both sexes		35.5 (n=1)	18-40d at 15.5°C								Degrange (1960)
Baetidae	Nigrobaetis niger		West PAL	Crimea		Mountain region	Mixed (allopatry)	obl.	females only											Martynov (2013)
Baetidae	Procloeon fragile		NEA	Pennsylvania	Chester Co.	WCC: 39.86061°N, 75.78383°W	Facultative	fac.	balanced: 0.41 (n=12)		40 (30-57, n=6); survival: 32% (14-54, n=4)	about twice as long as fertilized at 20°C		forced copulation: 84 (70-99, n=6); survival: 39% (14-79, n=6)			suggested automixis with central fusion (with recombination)		thelytokous parthenogenesis; 24% heterozygosity loss per parthenogenetic generation	Funk et al. (2010)
Baetidae	Procloeon pennulatum	Centroptilum pennulatum	HOL (PAL + NEA)	France	Isère	Le Méaudret, à Méaudre	Facultative	fac.	both sexes	1327-2410	(20.3-44.5, n=18); dvlpmt: 95.5-70.8)	18-307d at 16.5 to 6.5°C (partial diapause)								Degrange (1960)
Baetidae	Procloeon rivulare		NEA	Pennsylvania	Chester Co.	WCC: 39.86061°N, 75.78383°W	Facultative	fac.	balanced: 0.4 (n=67)		45 (11-82, n=14); survival: 32% (4-79, n=7)	about twice as long as fertilized at 20°C		forced copulation: 69 (16-97, n=9); survival: 16% (0-34, n=7)			suggested automixis with central fusion (with recombination)		thelytokous parthenogenesis; 20% heterozygosity loss per parthenogenetic generation	Funk et al. (2010)
Baetidae	Procloeon rufostrigatum	Centroptilum rufostrigatum	NEA	Eastern North America			Sexual	tycho.	both sexes		<0.1 (0-<0.1)									Sweeney&Vannote (1987)
Baetidae	Procloeon viridoculare	Procloeon irrubrum	NEA	Manitoba		several populations	Mixed (allopatry)	obl.	females only											Lowen&Flannagan (1992)
Baetidae	Procloeon viridoculare		NEA	South Carolina	Edgefield Co.	Turkey Creek: 33.796, -82.066	Mixed (allopatry)	obl.	females only								clonal: suggested apomixis or automixis (without recombination)		"the genetic variation of a given clone being stable over many generations"	Funk et al. (2008, 2010); Webb et al. (2012)
Baetidae	Procloeon viridoculare	Centroptilum viridocularis; Procloeon viridoculare	NEA	Florida; Eastern US			Mixed (allopatry)	sex.?	both sexes											Berner (1940); Funk et al. (2010)
Baetidae	Procloeon sp.		ORI	China	Hong Kong		Facultative	fac.	both sexes	1547 (n=1)	73 (n=1)	13.2d (9-21 at 22 ±2°C)								Salas&Dudgeon (1999)
Baetiscidae	Baetisca rogersi		NEA	Florida	Gadsden Co.		Sexual	tycho.	balanced: 0.52 (n=402, 2 localities)	2168 (1500-2800)	1 (0.3-1.6, n=5)	1st hatch: 26.6d (20-31, n=5)		forced copulation: 2.9 (0.8-5.9, n=5)	1st hatch: 21d (20-23, n=5)					Pescador (1973); Perscador&Peters (1974)
Behningiidae	Dolania americana		NEA	Florida	Okaloosa Co., Santa Rosa Co.	Blackwater River	Sexual	sex.	balanced	91 (24-161, n=82)	0								"females never molt into imagoes but mate and oviposit as subimagoes"	Peters&Peters (1977)
Behningiidae	Dolania americana		NEA	South Carolina		Upper Three Runs: 33°27'N, 81°37'W	Sexual	sex.	balanced: 0.5	77 (44-148, n=18)					diapause: ~10 months				"females never molt into imagoes but mate and oviposit as subimagoes"	Harvey et al. (1980); Sweeney&Vannote (1982)
Caenidae	Caenis catherinae		NEO	Gadeloupe	Basse Terre	several populations	"Obligate"	obl.	females only											Hofmann et al. (1999)
Caenidae	Caenis cuniana		NEO	Brazil	State of São Paulo	Boracéia	"Obligate"	obl.	females only: 1.00	~250 (100-400)	87.4 (72.3-99.4, n=7)	18.2d (14-23 at 21°C, n=1); 11.3d (9-25 at 23.5°C, n=2); 10.4d (7-29 at 25.5°C, n=2)							thelytokous parthenogenesis	Froehlich (1969)
Caenidae	Caenis cuniana		NEO	Brazil	State of Rio de Janeiro	Restinga de Barra de Maricá: 22°56'S, 42°50'W	"Obligate"	obl.	females only: 1.00		71 (62-78, n=3)	11.6d (9-25 at 22°C, n=3)							thelytokous parthenogenesis; only one male described	Da-Silva (1993, 1998)
Caenidae	Caenis femina		NEO	Guadeloupe	Basse Terre	several populations	"Obligate"	obl.	females only											Hofmann et al. (1999); Michel Sartori (personal communication)
Caenidae	Caenis horaria		PAL (west + east)	France	Isère	Etang, à Réaumont	Sexual	sex.	both sexes	505-607	0									Degrange (1960)
Caenidae	Caenis horaria	Caenis dimidiata	PAL (west + east)	Europe			Sexual	tycho.?			hatching								"un cas de parthénogenèse aurait été observé mais non publié par G. ZEREGA-FOMBONA chez Caenis dimidiata" i.e., one case of parthenogenesis may have been observed but not puplished by G. Zerega-Fombona in Caenis dimidiata (in Degrange, 1960); "un cas précis et indiscutable de parthénogenèse chez C. dimidiata" i.e., an accurate and indisputable case of parthenogenesis in Caenis dimidiata (in Verri…	G. Zerega-Fombona (unpublished data)
Caenidae	Caenis horaria		PAL (west + east)	The Netherlands	Utrecht		Sexual		both sexes									6+XX:XO		Mol (1978)
Caenidae	Caenis knowlesi		AFR	Gabon	Moyen-Ogooué	Kéri (Lambaréné)	"Obligate"	obl.	females only: 1.00	526 ±151 (271-755, n=10)	93 (88.2-99.4, n=5)	1st hatch: 7-10d at 25-26°C							only one male described among several hundred females	Gillies&Knowles (1990)
Caenidae	Caenis luctuosa	Caenis moesta	PAL (west + east)	France	Isère	Lac de Saint-Sixte	Sexual	tycho. (mixed)	both sexes	765-1103	(1-10.8)	15-36d at 16°C								Degrange (1960)
Caenidae	Caenis macrura		PAL (west + east)	France	Isère, Drôme		Sexual	sex.	both sexes	675	0									Degrange (1960)
Caenidae	Caenis macrura		PAL (west + east)	Czech Republic	Holubov	Křemžský brook	Sexual		both sexes									6+XX:XO		Soldan&Putz (2000)
Caenidae	Caenis robusta		PAL (west + east)	France	Isère	Grenoble	Sexual	sex.	both sexes		0									Degrange (1960)
Caenidae	Caenis vanuatensis		PAC	Vanuatu	Espirito Santo Island	several populations	"Obligate"	obl.	females only											Malzacher&Staniczek (2007)
Dipteromimidae	Dipteromimus tipuliformis		East PAL	Japan			Sexual	sex.	both sexes		0 (n=6)			forced copulation: 91.5 ±6.0 (n=18); natural mating: 91.5 ±13.2 (n=7)						Takenaka et al. 2019
Ephemerellidae	Ephemerella aurivillii	Chitonophora aurivillii	HOL (PAL + NEA)	Lithuania, Latvia, Estonia		several populations	Mixed (allopatry)	obl.	females only											Kazlauskas (1963)
Ephemerellidae	Ephemerella aurivillii	Ephemerella taeniata	HOL (PAL + NEA)	Scandinavia, Alaï		several populations	Mixed (allopatry)	sex.?	both sexes											Tshernova (1952) in Kazlauskas (1963)
Ephemerellidae	Ephemerella aurivillii		HOL (PAL + NEA)	New York	Essex Co.	44.416, -73.911	Mixed (allopatry)	sex.?	both sexes											Webb et al. (2012)
Ephemerellidae	Ephemerella dorothea		NEA	Eastern North America			Sexual	tycho.	both sexes		<0.1 (0-<0.1)									Sweeney&Vannote (1987)
Ephemerellidae	Ephemerella invaria	Ephemerella feminina	NEA	New York		near McLean	Mixed (allopatry)	obl.	females only											Needham (1924)
Ephemerellidae	Ephemerella invaria		NEA	Quebec		several populations	Mixed (allopatry)	mostly obl.	strongly female-biased: 0.93 (n=180)										"There is some indication, however, that two forms are involved, a parthenogenetic population in the small tributaries, and a bisexual population in the lower mainstream, but the problem requires further investigation"	Harper&Harper (1982)
Ephemerellidae	Ephemerella invaria		NEA	New York, Pennsylvania, Tennesse		several populations	Mixed (allopatry)	tycho.?	both sexes		hatching								"bisexual mayfly population that we had screened and knew produced offspring parthenogenetically"	Funk et al. (2010); Webb et al. (2012)
Ephemerellidae	Ephemerella sp.		NEA	Colorado				obl.	females only											Dodds (1923)
Ephemerellidae	Ephemerella mucronata	Ephemerella (Chitonophora) krieghoffi	HOL (PAL + NEA)	France	Haute-Savoie	Le Fier, au pont de Nâves	Facultative	fac. (mixed in sympatry)	both sexes	1230-1671	(4.4-72.5, n=10); more for dvpmt	32d (26-76 at 14-18°C)								Degrange (1960)
Ephemerellidae	Ephemerella mucronata		HOL (PAL + NEA)	Czech Republic	Krasetín	Krasetínský brook	Facultative		both sexes									6+XX:XY		Soldan&Putz (2000)
Ephemerellidae	Ephemerella notata		West PAL	Czech Republic; central Poland		several populations	Mixed	obl.	females only										geographical parthenogenesis: correlation with latitude	reviewed in Glazaczow (2001)
Ephemerellidae	Ephemerella notata		West PAL	northern Poland		several populations	Mixed	mixed	from balanced to female-biased										geographical parthenogenesis: correlation with latitude	reviewed in Glazaczow (2001)
Ephemerellidae	Ephemerella notata		West PAL	England, Danmark		several populations	Mixed	sex.?	both sexes										geographical parthenogenesis: correlation with latitude	reviewed in Glazaczow (2001)
Ephemerellidae	Eurylophella doris		NEA	Eastern US		several populations	Sexual	tycho.?	both sexes		hatching								"bisexual mayfly population that we had screened and knew produced offspring parthenogenetically"	Funk et al. (2010); Webb et al. (2012)
Ephemerellidae	Eurylophella enoensis		NEA	North Carolina		Coon Creek: 36.354, -78.568	Sexual	tycho.?	both sexes		hatching								"bisexual mayfly population that we had screened and knew produced offspring parthenogenetically"	Funk et al. (2010); Webb et al. (2012)
Ephemerellidae	Eurylophella funeralis	Ephemerella funeralis	NEA	New Hampshire	White Mountains	Hubbard brook watershed: 43°57'N, 71°42'W	Mixed	fac.	female-biased: 0.89 (n=190)	1850 ±87	53 (n=1)	32d at room T°C							several populations	Fiance (1978)
Ephemerellidae	Eurylophella funeralis		NEA	Quebec		tributary of the Matamek River (QU-B)	Mixed	obl.	females only: 1.00 (n=9)		86.7 ±11.7 (65.9-97.6, n=7)	36.1 ±2.2d (34-39, n=8, at 14.5±1°C)							geographical parthenogenesis: periphery of the species range	Sweeney&Vannote (1987)
Ephemerellidae	Eurylophella funeralis		NEA	Quebec		tributary of the Matamek River (QU-T)	Mixed	obl.	females only: 1.00 (n=37)		83.4 ±24.3 (17.7-97.2, n=10)	34.7 ±1.8d (31-38, n=30 at 14.5±1°C)							geographical parthenogenesis: periphery of the species range	Sweeney&Vannote (1987)
Ephemerellidae	Eurylophella funeralis		NEA	Delaware	New Castle Co.	White Clay Creek (DE)	Mixed	obl.	females only: 1.00 (n=52)		80.9 ±14.5 (54.2-98.4, n=10)	33.7 ±1.9d (30-39, n=50 at 14.5±1°C)							geographical parthenogenesis: periphery of the species range	Sweeney&Vannote (1987)
Ephemerellidae	Eurylophella funeralis		NEA	South Carolina	Oconee Co.	Cranes Creek (SC)	Mixed	obl.	females only: 1.00 (n=9)		88.5 ±10 (74-97.1, n=8)	37.4 ±2.4d (33-41, n=9 at 14.5°C)							geographical parthenogenesis: periphery of the species range	Sweeney&Vannote (1987)
Ephemerellidae	Eurylophella funeralis		NEA	Pennsylvania	Chester Co.	White Clay Creek (PA-S)	Mixed	obl.	females only: 1.00 (n=27)		84.9 ±15.1 (48-97.5, n=10)	34.0 ±2.4d (29-38, n=27 at 14.5±1°C)		artificial fertilisation			clonal: suggested apomixis or automixis with central fusion (with recombination)		thelytokous parthenogenesis; hybrid origin unlikely because of low levels of heterozygosity in unisexual populations; evolution from tychoparthenogenesis: best hypothesis	Sweeney&Vannote (1987)
Ephemerellidae	Eurylophella funeralis		NEA	Pennsylvania	Chester Co.	White Clay Creek (PA-R)	Mixed	obl.	females only			27.7 ±1d (27-29, n=5 at 12-19°C)								Sweeney&Vannote (1987)
Ephemerellidae	Eurylophella funeralis		NEA	Pennsylvania	Chester Co.	White Clay Creek (PA-W)	Mixed	obl.	females only			26.5 ±0.6d (26-28, n=15 at 12-19°C)								Sweeney&Vannote (1987)
Ephemerellidae	Eurylophella funeralis		NEA	Pennsylvania	Chester Co.	tributary to Brandywine Creek (PA-P)	Mixed	obl.	females only			26.7 ±0.6d (26-28, n=11 at 12-19°C)								Sweeney&Vannote (1987)
Ephemerellidae	Eurylophella funeralis		NEA	New Hampshire	Grafton Co.	tributary of Hubbard Brook (NH)	Mixed	mostly obl.	almost females only: 0.98 (n=38)		86.8 ±9.5 (66.9-97.9, n=9)	38.1 ±4.2d (30-53, n=26 at 14.5 ±1°C)								Sweeney&Vannote (1987)
Ephemerellidae	Eurylophella funeralis		NEA	Vermont	Bennington Co.	Tributary of the Battenkill River (VT)	Mixed	fac.	female-biased: 0.87 (n=17)		62.8 ±25.2 (23.2-87.4, n=7)	36.9 ±3.6d (32-40, n=6 at 14.5°C)								Sweeney&Vannote (1987)
Ephemerellidae	Eurylophella funeralis		NEA	Ohio	Lawrence Co.	Storms Creek (OH)	Mixed	fac. (mixed in sympatry)	balanced: 0.5		18.5 ±15.9 (n=9)	34.3 ±3.7d (29-37, n=4 at 12-19°C)		artificial fertilisation						Sweeney&Vannote (1987)
Ephemerellidae	Eurylophella funeralis		NEA	West Virginia	Cabell Co.	Hisey Fork of Four Pole Creek (WV): 38.388, -82.436	Mixed	fac. (mixed in sympatry)	balanced: 0.5	2227 (1709-3069, n=10)	14.2 ±15.1 (n=25)	32.5 ±3.1d (28-40, n=15 at 12-19°C)		artificial fertilisation						Hamilton&Tarter (1977); Sweeney&Vannote (1987)
Ephemerellidae	Eurylophella funeralis		NEA	Pennsylvania	Susquehanna Co.	Nine Partners Creek (PA-N)	Mixed	tycho. (mixed)	balanced: 0.5 (n=35)		6.1 ±5.2 (0.3-15.8, n=10)	44.2 ±4.5d (36-57, n=39 at 14.5°C)								Sweeney&Vannote (1987)
Ephemerellidae	Eurylophella funeralis		NEA	Ontario, Georgia, Pennsylvania, Virginia, Quebec, Maryland, Wisconsin, Maine		several populations	Mixed	obl.	females only											Sweeney&Vannote (1987); Webb et al. (2012)
Ephemerellidae	Eurylophella funeralis		NEA	Virginia, New York, Pennsylvania, Connecticut, Maryland, West Virginia, Ohio, Maine		several populations	Mixed	sex.?	both sexes											Sweeney&Vannote (1987); Webb et al. (2012)
Ephemerellidae	Eurylophella oviruptis		NEA	North Carolina	Robeson Co.	Back Swamp: 34.60028°N, 79.19361°W	"Obligate"	obl.	females only: 1.00	1450 (n=1)	79 (21-98, n=15)	1st hatch: 43d (40-47, n=7 at 5.6-17.8°C); 23d (17-29, n=8 at 16°C)					probably clonal		Heterozygosity: 0.08 (0.05-0.16)	Funk et al. (2008)
Ephemerellidae	Eurylophella oviruptis		NEA	North Carolina		several populations	"Obligate"	obl.	females only											Funk et al. (2008)
Ephemerellidae	Serratella (Torleya) ignita	Ephemerella ignita	PAL (west + east)	France		three populations	Mixed (sympatry)	mixed (sympatry)	both sexes	842-1171	(1.4-25.6)	185-279d at 16.6-7°C		forced copulation (failed)						Degrange (1960)
Ephemerellidae	Serratella (Torleya) ignita	Ephemerella ignita	PAL (west + east)	England	Lake District	Wilfin Beck	Mixed (sympatry)	sex.?	both sexes	148-603				>85	112-392d at 8°C; 56-266d at 10°C; 56-224d at 12°C; 56-196d at 14°C; 56-294d at 16°C					Elliott (1978)
Ephemerellidae	Serratella (Torleya) ignita	Ephemerella ignita	PAL (west + east)	Belgium	Malmédy		Mixed (sympatry)		both sexes									14+XX:XY		Mol (1978)
Ephemerellidae	Serratella sp.		NEA	Colorado		Frying Pan River													"presumably parthenogenetic species"	G. F. Edmunds and M. Lawson (unpublished) in Funk et al. (2008)
Ephemerellidae	Torleya major	Ephemerella (Torleya) belgica	West PAL	France	Isère	Ruisseau de St-Etienne-de-St-Geoirs	Sexual	tycho.	both sexes	1689	0.8 (n=1)	39-50d at 13.4-16.6°C								Degrange (1960)
Ephemerellidae	Torleya major	Ephemerella (Torleya) belgica	West PAL	France	Drôme	L'Herbasse, à Pont-de-l'Herbasse	Sexual	tycho.	both sexes	730	1.4 (n=1)	34-46d at 15.7-16.6°C								Degrange (1960)
Ephemeridae	Ephemera danica		West PAL	France	Ardèche, Isère, Savoie	three populations	Sexual	sex.	both sexes	2434-4600	0			artificial fertilisation: 0.4-1.5					sometimes, females mate at subimago stage and lay eggs after molting to imago	Degrange (1960)
Ephemeridae	Ephemera danica		West PAL	England	Hampshire		Sexual	sex.	both sexes	3000-6000				90						Bennett (2007)
Ephemeridae	Ephemera danica		West PAL	Germany, Luxembourg, Czech Republic		several populations	Sexual		both sexes									10+XX:XO		Wolf (1946); Mol (1978); Soldan&Putz (2000)
Ephemeridae	Ephemera (Sinephemera) glaucops	Ephemera glaucops	West PAL	France	Haute-Savoie	Lac d'Annecy	Sexual	sex.	both sexes	2787	0									Degrange (1960)
Ephemeridae	Ephemera (Sinephemera) japonica	Ephemera japonica	East PAL	Japan	Nagano Prefecture: Matsumoto	two populations	Sexual	tycho.	both sexes	1900.83 (n=12)	1.1 ±1.4 (0-4.9, n=11)			78.1 (n=1)				10+XX:XO		Sekine&Tojo (2010)a
Ephemeridae	Ephemera orientalis		East PAL	Japan	Hyōgo Prefercture: Ibo	Ibo-gawa River: 34°50'N, 134°32'E	Sexual	tycho.	both sexes	3814 (n=7)	0.4 ±0.4 (0-1.2, n=7)							10+XX:XO		Sekine&Tojo (2010)a
Ephemeridae	Ephemera simulans		NEA	Eastern North America	Lake Erie	several populations	Sexual	sex.	balanced: 0.54	4500 (3202-5879, n=14)	0				~20-30d (at 18-20°C)					Britt (1962)
Ephemeridae	Ephemera simulans		NEA	Ohio			Sexual	sex.?	both sexes					artificial fertilisation: up to 75% according to water solution	1st hatch: 8d					Wiebe (1925)
Ephemeridae	Ephemera (Sinephemera) strigata	Ephemera strigata	East PAL	Japan	Fukushima Prefecture: Fukushima	Kajiya-gawa River: 37°44'N, 140°22'E	Sexual	tycho.	both sexes	2322.6 (n=7)	0.7 ±1.6 (0-4.4, n=7)							10+XX:XO		Sekine&Tojo (2010)a
Ephemeridae	Ephemera (Sinephemera) strigata	Ephemera strigata	East PAL	Japan	Nara Prefecture	several populations	Sexual	sex.	both sexes					>95 (n=4)	<10d at 15-20°C;20-25d at 20°C; 77-82d at 4°C					Ban&Kawai (1986)
Ephemeridae	Ephemera varia		NEA	Eastern North America			Mixed	obl.	females only: 1.00		99									Sweeney&Vannote (1987)
Ephemeridae	Ephemera varia		NEA	Eastern North America			Mixed	fac. (mixed in sympatry)	both sexes		10 (0.7-42)									Sweeney&Vannote (1987)
Ephemeridae	Ephemera varia		NEA	Pennsylvania	Chester Co.	White Clay Creek (WCC)	Mixed	obl.	females only								clonal: suggested apomixis or automixis (without recombination)			Funk et al. (2006, 2008, 2010)
Ephemeridae	Ephemera vulgata		PAL (west + east)	France	Haute-Savoie, Isère	four populations	Sexual	sex.	both sexes		0								sometimes, females mate at subimago stage	Degrange (1960)
Ephemeridae	Ephemera vulgata		PAL (west + east)	Czech Republic	Kokořín	Pšovka brook	Sexual		both sexes									12+XX:XO		Soldan&Putz (2000)
Ephemeridae	Hexagenia bilineata		NEA	Minnesota	Winona	Mississipi River	Sexual	sex.	both sexes	2500 (380-6300, n=8)	0 (n=12)			"artificially inseminated hatched readily"						Thomforde&Fremling (1968)
Ephemeridae	Hexagenia limbata		NEA	Michigan		Pine Lake	Sexual	tycho.	balanced: 0.53	3005.6 (2260-3528, n=10)	0 (but some embryonic dvpmt)			98.1 (95.7-99.5, n=18)	11-14d at 24-35°C; 10-21d at 25°C					Hunt (1951, 1953)
Ephemeridae	Hexagenia limbata		NEA	Michigan		Gun Lake	Sexual	tycho.	balanced: 0.51	5430.3 (3507-7684, n=10)	0 (but some embryonic dvpmt)			93.3 (91.2-96.6, n=53)	20-26d at 16.5-23°C; 17-19d at 18-23°C					Hunt (1951, 1953)
Ephemeridae	Hexagenia limbata		NEA	Michigan		Big Silver Lake	Sexual	tycho.	balanced: 0.49	4484.3 (3831-5614, n=4)	0 (but some embryonic dvpmt)			97.3 (96.3-98.5, n=39)	18-22d at 19-27°C; 70d at 2-4.5°C					Hunt (1951, 1953)
Ephemeridae	Hexagenia limbata	Hexagenia limbata occulta	NEA	Manitoba		Lake Winnipeg	Sexual	sex.	female-biased: 0.54	3509.5 (3388-3631, n=2)	0 (n=1)			artificial fertilisation: ~50%	17-19d at 18-23°C					Neave (1932)
Ephemeridae	Hexagenia limbata		NEA	Eastern US			Sexual	tycho.?	both sexes		hatching								"bisexual mayfly population that we had screened and knew produced offspring parthenogenetically"	Funk et al. (2010)
Ephemeridae	Hexagenia rigida		NEA	Manitoba	Winnipeg	Red River	Sexual	tycho.	both sexes	1577 (n=1)	~4 (0-9, n=35)			93.8	6d at 24-32°C; 23d at 20°C; 80d at 12-16°C	90% within 4 days at 20-32°C				Friesen&Flannagan (1976); Friesen et al. (1979)
Heptageniidae	Afronurus sp.	Cinygmina sp.	ORI	China	Hong Kong		Sexual	sex.			0									Salas&Dudgeon (1999)
Heptageniidae	Dactogenia coerulans	Heptagenia coerulans	West PAL	France	Drôme	Le Rhône, à Valence	Sexual	sex.	both sexes		0									Degrange (1960)
Heptageniidae	Ecdyonurus dispar	Ecdyonurus fluminum	West PAL	France	Ardèche	L'Eyrieux, à Beauchastel	Sexual	tycho.	both sexes	1603-1994	0.3 (n=1)	45-56d at 13°C								Degrange (1955, 1960)
Heptageniidae	Ecdyonurus dispar		West PAL	England		Lake Ennerdale	Sexual	sex.	both sexes		0 (n=2)			artificial fertilisation: 32.9 (20.1-47.5, n=6)	13-35d at 14.8-20°C					Humpesh (1980)a & b
Heptageniidae	Ecdyonurus dispar		West PAL	England		Lake Windermere	Sexual	tycho.	both sexes		<1 (n=7)	21-33d at 20.2°C		artificial fertilisation: 30.3 (7.5-57, n=14)	12-45d at 13.7-20.5°C					Humpesh (1980)a & b
Heptageniidae	Ecdyonurus dispar		West PAL	England		River Lune	Sexual	tycho.	both sexes	2066 (n=1)	<1 (n=4)	35-64d at 20.1°C; 74-276d at 14.1°C		artificial fertilisation: 32 (15.7-42.6, n=3)	18-364d at 14-20.5°C					Humpesh (1980)a & b
Heptageniidae	Ecdyonurus dispar		West PAL	Luxembourg	Diekirch		Sexual		both sexes									18+XX:XY		Mol (1978)
Heptageniidae	Ecdyonurus forcipula		West PAL	France	Isère	Ruisseau de St-Etienne-de-St-Geoirs	Sexual	tycho.	both sexes	9832 (n=1)	0.2 (n=1)	35-40d at 15.5°C								Degrange (1960)
Heptageniidae	Ecdyonurus forcipula		West PAL	France	Haute-Savoie	Le Fier, à Alex	Sexual	sex.	both sexes	1222 (n=1)				natural fertilisation: 98.2 (n=1)	17-27d at 16.5°C				mated female caught in the field, she probably layed some eggs already	Degrange (1960)
Heptageniidae	Ecdyonurus (Helvetoraeticus) heleticus	Ecdyonurus helveticus	West PAL	France	Drôme	Source de l'Archiane	Sexual	sex.	both sexes	3973-4472	0			~100% (n=3)	25-168d	143 days (5 months)				Degrange (1960)
Heptageniidae	Ecdyonurus insignis		West PAL	France	Ardèche	L'Eyrieux, à Beauchastel	Sexual	tycho.	both sexes		0.4 (0-5)									Degrange (1955, 1960)
Heptageniidae	Ecdyonurus insignis		West PAL	England		River Eden	Sexual	tycho.	both sexes	2000-3500	2.7 (0.5-5.7, n=3)	16-118d at 8.7-20°C		artificial fertilisation: up to 16.8	10-80d at 8.7-20°C					Humpesch (1980)a & b
Heptageniidae	Ecdyonurus (Helvetoraeticus) picteti	Ecdyonurus picteti	West PAL	Austria		Herrnalmbach	Sexual	sex.	both sexes		0 (n=3)			artificial fertilisation: up to 21.5	70-285d at 4-8°C; 35-64d at 10-13°C; 23-35d at 15-17°C					Humpesch (1980)a & b; Humpesch (1982)
Heptageniidae	Ecdyonurus (Helvetoraeticus) picteti	Ecdyonurus picteti	West PAL	Austria		Seebach	Sexual	tycho. (mixed)	both sexes	up to 6900	1.2 (0-11.3, n=28)	127-295d at 4.5-8°C; 60-106d at 10°C; 32-82d at 15-17°C		artificial fertilisation: up to 54.7	55-136d at 4.5-8°C; 35-63d at 10-13°C; 13-38d at 14.5-20°C					Humpesch (1980)a & b; Humpesch (1982)
Heptageniidae	Ecdyonurus torrentis		West PAL	England		River Lune	Facultative	fac. (mixed in sympatry)	both sexes	up to 8000	20.9 (0.4-39, n=4)	63-300d at 4-9°C; 17-56d at 14.5-20°C		artificial fertilisation: up to 35.9	46-350d at 4-9°C; 18-54d at 11-15°C; 12-24d at 17.5-20°C					Humpesch (1980)a & b
Heptageniidae	Ecdyonurus torrentis		West PAL	Czech Republic	Třísov	Vltava River	Facultative		both sexes									18+XX:XY		Soldan&Putz (2000)
Heptageniidae	Ecdyonurus venosus		West PAL	England		River Brathay	Sexual	sex.	both sexes		0 (n=4)			artificial fertilisation: up to 68.6	53-310d at 4-9°C; 21-44d at 11-15°C; 11-20d at 18-20°C					Humpesch (1980)a & b
Heptageniidae	Ecdyonurus venosus		West PAL	Austria		Seebach	Sexual	tycho. (mixed)	both sexes	up to 6000	0.4 (0-11.3, n=60)	147-391d at 4-8°C; 56-230d at 10-15°C; 16-133d at 17-20°C		artificial fertilisation: up to 45.2	68-350d at 3.5-8°C; 32-70d at 10-13°C; 13-44d at 15-20°C					Humpesch (1980)a & b; Humpesch (1982)
Heptageniidae	Ecdyonurus venosus		West PAL	Switzerland	Vaud	46.52016, 6.67067	Sexual	tycho.	balanced: 0.52 (n=21)	up to 3640	0.1 (n=1)									Maud Liégeois (personal observations)
Heptageniidae	Ecdyonurus venosus		West PAL	Switzerland	Vaud	46.66858, 6.69623	Sexual	tycho.	balanced: 0.53 (n=19)		0.7 (n=1)									Maud Liégeois (personal observations)
Heptageniidae	Ecdyonurus venosus		West PAL	Switzerland	Vaud	46.42873, 6.19307	Sexual	tycho.	balanced: 0.58 (n=12)	up to 4215	1.5 (n=1)									Maud Liégeois (personal observations)
Heptageniidae	Ecdyonurus venosus		West PAL	Switzerland	Vaud	46.82108, 6.62107	Sexual	tycho.	balanced: 0.6 (n=10)	up to 3510	5.3 (n=2)									Maud Liégeois (personal observations)
Heptageniidae	Ecdyonurus venosus		West PAL	Switzerland	Vaud	46.499427, 6.38885	Sexual	tycho.	both sexes	up to 1900	0.5 (n=1)									Maud Liégeois (personal observations)
Heptageniidae	Electrogena lateralis	Heptagenia lateralis	West PAL	France	Isère	Le Charmeyran, à La Tronche	Sexual	tycho.	both sexes	1672-2356	4.5 (n=1)	46-71d at 15.5°C								Degrange (1955, 1960)
Heptageniidae	Electrogena lateralis	Heptagenia lateralis	West PAL	France	Haute-savoie	Le Fier, au pont de Nâves	Sexual		both sexes					forced copulation: 1.8	natural fertilisation: 17-23d at 15.5°C					Degrange (1960)
Heptageniidae	Electrogena sp.		ORI	China	Hong Kong		Sexual	sex.			0									Salas&Dudgeon (1999)
Heptageniidae	Epeorus (Ironopsis) alpicola	Epeorus alpicola	West PAL	France	Isère	Ruisseau de Theys	Sexual	tycho.	both sexes		4.1 (n=2); more for dvpmt	33-43d at 15-19°C								Degrange (1960)
Heptageniidae	Epeorus assimilis		West PAL	France	Ardèche	L'Eyrieux, à Beauchastel	Sexual	tycho.	both sexes	3545-9341	0.9 (n=1)	22-36d at 15°C								Degrange (1955, 1960)
Heptageniidae	Epeorus assimilis		West PAL	France	Isère	Ruisseau de St-Etienne-de-St-Geoirs	Sexual	sex.?	both sexes	210				69.5 (n=1, but some eggs not fertilized)	17d at 14°C				mated female caught in the field, she probably layed some eggs already (low number of eggs left). In this species, some eggs are not fertilized (explains the low hatching success)	Degrange (1960)
Heptageniidae	Heptagenia sulphurea		PAL (west + east)	France	Drôme	Le Rhône, à Valence	Sexual	tycho.	both sexes		0.5 (n=1)	205-207d at 10°C								Degrange (1960)
Heptageniidae	Heptagenia sulphurea		PAL (west + east)	France	Haute-Savoie	Lac d'Annecy	Sexual	sex.?	both sexes					>80 (n=1)	28-206d (facultative diapause)					Degrange (1960)
Heptageniidae	Heptagenia sulphurea		PAL (west + east)	Czech Republic	Kaplice	Malše River	Sexual		both sexes									18+XX:XY		Soldan&Putz (2000)
Heptageniidae	Maccaffertium mediopunctatum	Stenonema nepotellum	NEA	Indiana			Sexual	sex.			0									McCafferty&Huff (1974)
Heptageniidae	Maccafertium mexicanum	Maccafertium integrum	PANA (NEA + NEO)	Eastern US			Sexual	tycho.?			hatching								"species that we had screened and knew produced offspring parthenogenetically"	Funck et al. (2010)
Heptageniidae	Maccafertium modestum		NEA	Esatern US			Sexual	tycho.?			hatching								"species that we had screened and knew produced offspring parthenogenetically"	Funck et al. (2010)
Heptageniidae	Maccafertium modestum	Stenonema modestum	NEA	Virginia		North Anna River	Sexual		female-biased: 0.66 (n=25)	473-515 (n=4)				~20 (but oviposited most of her eggs already)	25-28d				"fungal contamination prevented further hatching"	Kondratieff&Voshell (1980)
Heptageniidae	Maccafertium pulchellum	Stenonema pulchellum	NEA	Indiana			Sexual	tycho.	both sexes	3483 (n=1)	0.3 (n=1)	14-17d at 18°C								Huff&McCafferty (1974)
Heptageniidae	Maccaffertium vicarium	Stenonema vicarium	NEA	Indiana			Sexual	tycho.	both sexes	3172 (n=1)	1.6 (n=1)	20-31d at 18°C								Huff&McCafferty (1974)
Heptageniidae	Rhithrogena hybrida	Rhrithrogena cf. hybrida	West PAL	Austria		Seebach	Sexual	tycho.	both sexes	up to 2300	0.1 (0-1.6, n=22)	78-294d at 5-8°C; 37-72d at 10-15°C		artificial fertilisation: up to 37.7	70-142d at 4.5-7°C; 14-54d at 10-20°C					Humpesch (1980)b; Humpesch&Elliott (1980); Humpesch (1982)
Heptageniidae	Rhithrogena loyolaea		West PAL	Austria		Herrnalmbach	Sexual	tycho.	both sexes		1.8 (0-9.2, n=7)	175-340d at 4-6.5°C		artificial fertilisation: up to 48	170-340d at 5°C					Humpesch (1980)b; Humpesch&Elliott (1980)
Heptageniidae	Rhithrogena picteti	Rhithrogena sp.	West PAL	France	Isère	La Drevenne, à Saint-Gervais	Sexual	tycho.	both sexes	1276-1806 (n=2)	3.1 (0.2-5.1, n=2)									Degrange (1960)
Heptageniidae	Rhithrogena picteti	Rhithrogena sp.	West PAL	France	Isère	Le Doménon, à Revel	Sexual	tycho.	both sexes		0.2									Degrange (1960)
Heptageniidae	Rhithrogena picteti	Rhithrogena sp.	West PAL	France	Haute-Savoie	Le Fier, au pont de Nâves	Sexual	tycho.	both sexes		0.8									Degrange (1960)
Heptageniidae	Rhithrogena picteti		West PAL	Switzerland	Vaud	46.82108, 6.62107	Sexual	tycho.	female-biased: 0.6 (n=400)		0.3 (0-0.5, n=3)									Maud Liégeois (personal observations)
Heptageniidae	Rhithrogena semicolorata	Rhithrogena semitincta	West PAL	France	Isère	Le Lanfrey, au Fontanil	Mixed (sympatry)	fac. (mixed in sympatry)	both sexes	2576.5 (2465-2721, n=4)	14.9 (10-20, n=2)	23-63d								Degrange (1960)
Heptageniidae	Rhithrogena semicolorata	Rhithrogena semitincta	West PAL	France	Isère	Ruisseau de St-Etienne-de-St-Geoirs	Mixed (sympatry)	tycho.	both sexes	3313-3581 (n=2)	3.4 (n=1)	23-63d								Degrange (1960)
Heptageniidae	Rhithrogena semicolorata	Rhithrogena semitincta	West PAL	France	Isère	Ruisseau de Lalley	Mixed (sympatry)	sex.?	both sexes	1000-2000					17d at 18°C	48 hours				Degrange&Perrier (1957); Degrange (1960)
Heptageniidae	Rhithrogena semicolorata		West PAL	England		Wilfin Beck	Mixed (sympatry)	sex.?	both sexes					up to 46	51-123d at 6-8°C; 7-69d at 12-20°C				"mated females collected from the field"	Humpesch&Elliott (1980)
Heptageniidae	Rhithrogena semicolorata		West PAL	England		River Lune	Mixed (sympatry)	sex.?	both sexes					artificial fertilisation: up to 26	10-57d at 8-21°C					Humpesch&Elliott (1980)
Heptageniidae	Rhithrogena semicolorata		West PAL	Czech Republic	Čertova Stěna	Kleštínský brook	Mixed (sympatry)		both sexes									18+XX:XY		Soldan&Putz (2000)
Heptageniidae	Stenacron interpunctatum	Stenonema interpunctatum	NEA	Indiana			Sexual	tycho.	both sexes		<0.1	32d at 18°C								Huff&McCafferty (1974)
Heptageniidae	Stenacron interpunctatum	Stenacron interpunctatum frontale	NEA	Maine	Aroostook Co.	Logan Brook	Sexual	tycho.	balanced	974	9.1 (n=1); dvpmt: 15.9%	21.6d (17-47 at 22±2°C)								Mingo (1978)
Heptageniidae	Stenonema femoratum		NEA	Indiana			Mixed (sympatry)	mixed (sympatry)	balanced: ~1:1	3810.7 (n=20)	8.3 (0.5-36.5, n=18)	18-29d at 18°C		forced copulation: 95.1 (n=3)	12-15d at 18°C					Huff&McCafferty (1974); McCafferty&Huff (1974)
Heptageniidae	Stenonema femoratum		NEA	Ontario	Haliburton Co.	Thompsons Creek	Mixed (sympatry)	sex.	both sexes					forced copulation: 93.7	7-12d					Rowe et al. (1988)
Heptageniidae	Stenonema femoratum		NEA	Missouri	Phelps Co.	Beaver Creek (BC): 37°52'N, 91°48'W	Mixed (sympatry)	mixed (sympatry)	female-biased: 0.81 (n=21, 2years)		7.3 (0-53.2, n=15)									Ball (2002)
Heptageniidae	Stenonema femoratum		NEA	Missouri	Cole Co.	Honey Creek (HNC): 38°29'N, 92°14'W	Mixed (sympatry)	mixed (sympatry)	female-biased: 0.76 (n=74, 2years)		4.3 (0-25.5, n=11)									Ball (2002)
Heptageniidae	Stenonema femoratum		NEA	Missouri	Boone Co.	Rock Bridge Gans Creek (RBG): 38°52'N, 92°20'W	Mixed (sympatry)	mixed (sympatry)	female-biased: 0.70 (n=47, 3 years)		5.7 (0-77.9, n=38)	~12d at 23-25°C			~7d at 23-25°C		automixis (both homozygous and heterozygous offspring)			Ball (2001, 2002)
Heptageniidae	Stenonema femoratum		NEA	Missouri	Callaway Co.	Cedar Creek (CC): 38°45'N, 92°11'W	Mixed (sympatry)	mixed (sympatry)	female-biased: 0.66 (n=158, 2years)		6.6 (0-46.5, n=64)									Ball (2002)
Heptageniidae	Stenonema femoratum		NEA	Missouri	Boone Co.	Grindstone Creek (GC): 38°56'N, 92°19'W	Mixed (sympatry)	mixed (sympatry)	female-biased: 0.69 (n=140, 2years)		8.6 (0-57.3, n=19)									Ball (2002)
Heptageniidae	Stenonema femoratum		NEA	Missouri	Shannon Co.	Jacks Fork River (JF): 37°09'N, 91°27'W	Mixed (sympatry)	mixed (sympatry)	female-biased: 0.78 (n=36, 2years)		5.3 (0-31, n=28)									Ball (2002)
Heptageniidae	Stenonema femoratum		NEA	Missouri	Crawford Co.	Meramec River (MR): 37°48'N, 91°26'W	Mixed (sympatry)	mixed (sympatry)	female-biased: 0.71 (n=48, 2years)		5.5 (0-45.8, n=45)									Ball (2002)
Heptageniidae	Stenonema femoratum		NEA	Missouri	Callaway Co.	Little Dixie Lake (LD): 38°55'N, 92°06'W	Mixed (sympatry)	fac. (mixed in sympatry)	female-biased: 0.71 (n=439, 3years)		14.5 (0-67.7, n=71)	~12d at 23-25°C			~7d at 23-25°C		automixis (both homozygous and heterozygous offspring)			Ball (2001, 2002)
Heptageniidae	Stenonema femoratum		NEA	Missouri	Phelps Co.	Little Prairie Lake (LPL): 37°60'N, 91°42'W	Mixed (sympatry)	mixed (sympatry)	female-biased: 0.68 (n=114, 2years)		6.9 (0-32.4, n=36)									Ball (2002)
Heptageniidae	Stenonema femoratum		NEA	Missouri	Boone Co.	Rocky Forks Lake (RF): 39°03'N, 92°18'W	Mixed (sympatry)	mixed (sympatry)	female-biased: 0.73 (n=256, 2years)		3.3 (0-16.1, n=43)									Ball (2002)
Heptageniidae	Stenonema femoratum		NEA	Missouri	Cole Co.	Winegar Lake (WL): 38°28'N, 92°24'W	Mixed (sympatry)	fac. (mixed in sympatry)	female-biased: 0.74 (n=205, 2years)		10.7 (0-41.6, n=5)									Ball (2002)
Heptageniidae	Stenonema femoratum		NEA	Missouri	Callaway Co.	Whetstone Lake (WS): 38°57'N, 91°42'W	Mixed (sympatry)	mixed (sympatry)	female-biased: 0.70 (n=324, 2years)		7.4 (0-63.4, n=57)									Ball (2002)
Isonychiidae	Isonychia bicolor		NEA	Pennsylvania	Chester Co.	WCC: 39°53'N, 75°47'W	Sexual	tycho.	both sexes	732-3302	<0.1 (0-0.1)			artificial fertilisation: 1248 eggs	25-54d at 17°C	80% within a week, 20% after 4-5 weeks				Sweeney (1978); Sweeney&Vannote (1987)
Leptophlebiidae	Choroterpes picteti		West PAL	France	Ardèche	L'Eyrieux, en amont de Beauchastel	Sexual	sex.	both sexes	724	0								females mate, lay and die at subimago stage	Degrange (1960)
Leptophlebiidae	Choroterpes sp.		ORI	China	Hong Kong		Mixed (sympatry)	fac. (mixed in sympatry)	both sexes	663 (637-703, n=3)	13 ±5.3 (n=3)	14.6 ±0.8d (11-25, at 22±2°C)								Salas&Dudgeon (1999)
Leptophlebiidae	Fittkaulus cuiabae		NEO	Brazil	Mato Grosso		"Obligate"	obl.	females only										males are rare	Savage (1986); Frederico F. Salles (personal communication)
Leptophlebiidae	Fittkaulus cururuensis		NEO	Brazil	Pará, Espírito Santo		"Obligate"	obl.	females only										males are rare	Savage (1986); Frederico F. Salles (personal communication)
Leptophlebiidae	Habroleptoides auberti	Habrophlebia auberti	West PAL	France	Haute-Savoie	Le Fier, au pont de Nâves	Sexual	sex.	both sexes	1412-1685	0									Degrange (1960)
Leptophlebiidae	Habroleptoides modesta	Habrophlebia modesta	West PAL	France	Isère	Le Charmeyran, à La Tronche	Sexual	tycho.	both sexes	932-2324	0.01 (0-0.04, n=7)	49d at 11-15°C		natural fertilisation: 87.4 (n=1)	16-27d at 11-14°C				mated females caught in the field	Degrange (1960)
Leptophlebiidae	Habrophlebia lauta		West PAL	France	Isère	Le Méaudret, à Méaudre	Sexual	sex.	both sexes	450-790	0									Degrange (1960)
Leptophlebiidae	Leptophlebia cupida		NEA	Alberta		Bigoray River: 53°31'N, 115°26'W	Sexual	sex.	both sexes	2959	0			artificial fertilisation: 50-67	10-43d at 20°C	mostly within 10-14 days				Clifford et al. (1979)
Leptophlebiidae	Leptophlebia cupida		NEA	Ontario	Haliburton Co.	Plastic Lake	Sexual	sex.?	both sexes					natural fertilisation: 85	8-17d				mated females caught in the field	Rowe et al. (1988)
Leptophlebiidae	Leptophlebia cupida		NEA	Eastern North America			Sexual	tycho. (mixed)	both sexes		13									Sweeney&Vannote (1987)
Leptophlebiidae	Leptophlebia marginata		West PAL	France	Drôme	Le Rhône, à Valence	Sexual	sex.	both sexes		0									Degrange (1960)
Leptophlebiidae	Leptophlebia vespertina		West PAL	France	Savoie	Lac de Saint-André	Sexual	tycho.	both sexes	1016-1612	2.2 (n=1)	42-51d at 13-17°C								Degrange (1960)
Leptophlebiidae	Leptophlebia vespertina		West PAL	Wales		Llyn Dinas Lake	Sexual		both sexes						21-26d at 14.5-20.5°C	90% within 48h				Brittain (1976)
Leptophlebiidae	Paraleptophlebia debilis		NEA	Eastern US			Sexual	tycho.?	both sexes		hatching								"species that we had screened and knew produced offspring parthenogenetically"	Funk et al. (2010)
Leptophlebiidae	Paraleptophlebia submarginata		West PAL	France	Savoie, Isère		Sexual	sex.	both sexes		0									Degrange (1960)
Leptophlebiidae	Paraleptophlebia submarginata		West PAL	Czech Republic	Holubov	Křemžský brook	Sexual		both sexes									(12-14)+XX:XY		Soldan&Putz (2000)
Leptophlebiidae	Thraulodes sp.		NEO	Costa Rica	Rìo Tempisquito	10°57'25''N, 85°29'42''W	"Obligate"	obl.	females only: 1.00		(74.2-95.2, n=3)	median: 19 ±1d at 20±1°C							thelytokous parthenogenesis	Jackson&Sweeney (1995)
Leptophlebiidae	Thraulus bellus		West PAL	France	Isère	Lac de Laffrey	Sexual	sex.	both sexes	1371	0								females mate and lay at subimago stage	Degrange (1960)
Oligoneuriidae	Oligoneuriella rhenana		West PAL	France	Ardèche	L'Eyrieux, en amont de Beauchastel	Sexual	sex.	both sexes		0								females mate at subimago stage and lay after a partial molt to imago	Degrange (1960)
Oligoneuriidae	Oligoneuriella rhenana		West PAL	Czech Republic	Kaplice	Malše River	Sexual		both sexes									14+XX:XY		Soldan&Putz (2000)
Palingeniidae	Palingenia longicauda		West PAL	Hungary		Tisza River	Facultative	fac.	balanced: ~1:1 (n=300)		~52	11-46d at 20°C		artificial fertilisation: ~98	4-39d at 20°C				Eggs: % of developement, not hatching	Landolt et al. (1997)
Polymitarcyidae	Ephoron album		NEA	North America		Lake Erie	Sexual	tycho.	balanced: 0.47 (n=559)	908 (593-1672, n=22)	(8-10)	diapause (min. 200d)		much higher than unfertilized					females mate, lay and die at subimago stage	Britt (1953, 1962)
Polymitarcyidae	Ephoron eophilum		East PAL	Japan	Ibaraki Prefecture: Tsuchiura	Sakura-gawa River: 36°05´27˝N, 140°10´26˝E	Mixed (sympatry)	sex.	both sexes					97.4 (78.1-99.7, n=16)			automixis: either terminat fusion or gamete duplication (rapid reduction of heterozygosity)	14+XX:XO	Eggs: % of developement to the final embryonic stage, not hatching	Tojo et al. (2006); Sekine et al. (2015)
Polymitarcyidae	Ephoron eophilum		East PAL	Japan	Ibaraki Prefecture: Joso	Kinu-gawa River: 36°07´03˝N, 139°58´03˝E	Mixed (sympatry)	fac. (mixed in sympatry)	both sexes	352-1863	15.5 (0-70.2, n=7)						automixis: either terminat fusion or gamete duplication (rapid reduction of heterozygosity)	14+XX:XO	Eggs: % of developement to the final embryonic stage, not hatching	Sekine et al. (2013); Sekine et al. (2015)
Polymitarcyidae	Ephoron shigae		East PAL	Japan	Okayama Prefecture: Okayama	Asahi-gawa River: 34°40'49''N, 133°56'03''E	Mixed	tycho.	balanced: 0.5		0.3 (0-8, n=25)			98.4 ±0.7 (97.1-99.4, n=20)	134-147d (diapause) at 20-4-20°C	10-12 days			females mate, lay and die at subimago stage	Watanabe&Takao (1991); Tojo et al. (2006); Sekine&Tojo (2010)a
Polymitarcyidae	Ephoron shigae		East PAL	Japan	Tochigi Prefecture: Utsunomiya	Kinu-gawa River: 36°34'N, 139°53´E	Mixed	obl.	females only: 1.00		> 80									Nakamura (1985, in japanese)
Polymitarcyidae	Ephoron shigae		East PAL	Japan	Nagaro Prefecture: Chikuma	Chikuma-gawa River: 36°31'56''N, 138°06'39''E	Mixed	obl.	females only: 1.00		89.2 ±4.6 (76.2-96.9, n=23)							females: 10+XX		Tojo et al. (2006); Sekine&Tojo (2010)a
Polymitarcyidae	Ephoron shigae		East PAL	Japan	Ibaraki Prefecture: Tsukuba	Sakura-gawa River: 36°05´27˝N, 140°10´26˝E	Mixed	obl.	females only: 1.00		84.2 ±2.0 (81.1-87.4, n=20)						automixis with terminal fusion		diploid telytokous; probably not hybrid origin, probably evolved from tychoparthenogenesis	Tojo et al. (2006); Sekine&Tojo (2010)b
Polymitarcyidae	Ephoron shigae		East PAL	Japan	Aichi Prefecture: Nagoya	Shonai-gawa River: 35°12'59''N, 136°57'48''E	Mixed	mostly obl.	almost females only: 0.99		78.5 ±6.0 (69.3-86.8, n=13)									Tojo et al. (2006)
Polymitarcyidae	Ephoron shigae		East PAL	Japan	Tokyo Prefecture: Hino	Hino-yosui Canal: 36°24'N, 138°15'E	Mixed	fac. (mixed in sympatry)	balanced		14.1 ±13.5 (0.3-34.7, n=10)			98.1 ±1.9 (94.8-99.9, n=6)				10+XX:XO		Sekine&Tojo (2010)a
Polymitarcyidae	Ephoron shigae		East PAL	Japan	Saitama Prefecture: Konosu	Ara-kawa River: 36°50'N, 139°26'E	Mixed	fac. (mixed in sympatry)	balanced		21.5 ±27.5 (0-53.3, n=5)									Sekine&Tojo (2010)a
Polymitarcyidae	Ephoron virgo		West PAL	France	Indre-et-Loire	La Vienne, à Chinon	Sexual	sex.	both sexes		0				diapause					Degrange (1960)
Polymitarcyidae	Ephoron virgo		West PAL	Germany		several populations	Sexual	sex.	balanced: 0.49 (n=2895, 2 years)	3194 (2333-4058, n=172)				> 95	diapause	within a month				Kureck et al. (2014)
Potamanthidae	Potamanthus luteus		PAL (west + east)	France	Rhône	La Saône, à Belleville-sur-Saône	Sexual	sex.	both sexes		0									Degrange (1960)
Potamanthidae	Potamanthus luteus		PAL (west + east)	Czech Republic	Skryje	Berounka River	Sexual		both sexes									6+XX:XO		Soldan&Putz (2000)
Prosopistomatidae	Prosopistoma foliaceum	Binoculus pennigerus	West PAL	France	Drôme	Le Rhône, à Valence	Sexual	sex.	both sexes	174	0									Degrange (1960)
Prosopistomatidae	Prosopistoma pearsonorum		AUS	Australia	north Queensland		"Obligate"	obl.	females only											Campbell&Hubbard (1998); Ian Campbell (personal communication)
Siphlonuridae	Siphlonisca aerodromia		NEA	Maine	Washington Co.	Tomah Stream: 45°26'42''N, 67°34'50''W	Facultative	fac.	female-biased: 0.63 (4 years)	(313-559, n=16)	54.8 ±8.1 (34.9-85.6, n=6); dvpmt: 62.9 ±9.2 (46.9-92.1)				diapause					Gibbs&Mingo (1986); Gibbs&Siebenmann (1996)
Siphlonuridae	Siphlonurus aestivalis		West PAL	France	Isère	Ruisseau affluent du lac de Paladru	Sexual	tycho.	both sexes	933-2678	5.4	159-175d at 15°C (diapause)								Degrange (1954, 1960)
Siphlonuridae	Siphlonurus lacustris		West PAL	France	Haute-Savoie	Le Fier, au Pont de Nâves	Mixed (sympatry)	fac. (mixed in sympatry)	both sexes	1712-2499	11.9 (0-33, n=9)	40-163d at 18°C		forced copulation (failed)						Degrange (1955, 1960)
Siphlonuridae	Siphlonurus lacustris		West PAL	Czech Republic	Modrava	Modravský brook	Mixed (sympatry)		both sexes									16+XX:XY		Soldan&Putz (2000)
			NEA: Nearctic				Sexual: sexual reproduction	sex.: sexual reproduction	colour code (statistics):	the values for mean, range and n are reported according to the information provided by the original study									comments "in inverted commas" are exact quotes from the original study. When necessary, English translations are added in italic
			NEO: Neotropical				Mixed: mixed reproduction (in sympatry and/or in allopatry)	tycho.: tychoparthenogenesis	red: unisexual population (likely "obligate" parthenogenesis)
			PAL: Palearctic				Facultative: facultative parthenogenesis	fac.: facultative parthenogenesis	orange: significantly female-biased sex ratio (likely facultative parthenogenesis or mixed reproduction)
			AFR: Afrotropical				"Obligate": "obligate" parthenogenesis	mixed: mixed reproduction	green: approximately equal sex ratio (likely sexual reproduction)
			AUS: Australasian					obl.: "obligate" parthenogenesis	black: statistics unknown
			PAC: Pacific islands
			HOL: Holarctic (PAL + NEA)
			PANA: Panamerican (NEA + NEO)
